# Supplementary material for: Pinene-Based Chiral Bipyridine Ligands Drive Potent Antibacterial Activity in Rhenium(I) Complexes
Source: Molecules. 2025 Jul 29;30(15):3183. doi: 10.3390/molecules30153183 (PMC12348105; doi:10.3390/molecules30153183)
Supplement: Supplementary file 1 [file molecules-30-03183-s001.zip]

Archive with 2 entries (2 files):
- molecules-3739780-supplementary.pdf
- checkCIF.pdf
